# Supplementary material for: Hospital Cost Components and Predictors in Escherichia coli Bacteremia
Source: Trop Med Infect Dis. 2026 Apr 28;11(5):116. doi: 10.3390/tropicalmed11050116 (PMC13211471; doi:10.3390/tropicalmed11050116)
Supplement: Supplementary file 1 [file tropicalmed-11-00116-s001.zip]

Archive with 1 entries (1 files):
- tropicalmed-4183484-supplementary.pdf
